# Supplementary material for: Gut Microbiota Ecological and Functional Modulation in Post-Stroke Recovery Patients: An Italian Study
Source: Microorganisms. 2023 Dec 25;12(1):37. doi: 10.3390/microorganisms12010037 (PMC10819831; doi:10.3390/microorganisms12010037)
Supplement: Supplementary file 1 [file microorganisms-12-00037-s001.zip]

Archive with 11 entries (8 files):
- Supplementary Files/
- Supplementary Files/Supplementary Figure/
- Supplementary Files/Supplementary Figure/Figure S1.pdf
- Supplementary Files/Supplementary Figure/Figure S2.pdf
- Supplementary Files/Supplementary Figure/Figure S3.pdf
- Supplementary Files/Supplementary Table/
- Supplementary Files/Supplementary Table/Table S1.xlsx
- Supplementary Files/Supplementary Table/Table S2.xlsx
- Supplementary Files/Supplementary Table/Table S3.xlsx
- Supplementary Files/Supplementary Table/Table S4.xlsx
- Supplementary Files/Supplementary Table/Table S5.xlsx
