# Supplementary material for: Gut Microbiota Ecological and Functional Modulation in Post-Stroke Recovery Patients: An Italian Study
Source: Microorganisms. 2023 Dec 25;12(1):37. doi: 10.3390/microorganisms12010037 (PMC10819831; doi:10.3390/microorganisms12010037)
Supplement: Supplementary file 1 [file microorganisms-12-00037-s001.zip › Supplementary Files/Supplementary Table/Table S1.xlsx]

## Sheet: clinical variables
Ischemic stroke patients	Sample_ID		Anamestic Variables			Clinical assessment												Blood Biochemical Parameters (BBP)
			Age	BMI (kg/m2)	Comorbidity	10MWT		BBT affected side		BBT nonaffected side		ARAT affected side		ARAT nonaffected side		MI_tot		ALT (U/L)		AST (mU/ mL)		GGT (U/L)		Tryglicerides (mg/dl)		Cholesterol (mg/dl)		Glucose (mg/dl)		Albumin (g/ml)		Bilirubin (mg/dl)
	T0	T1				T0	T1	T0	T1	T0	T1	T0	T1	T0	T1	T0	T1	T0	T1	T0	T1	T0	T1	T0	T1	T0	T1	T0	T1	T0	T1	T0	T1
Patient 1	GUT9391	GUT9392	80	26.79	dyslipidemia, hypertension	not walking	78	0	0	49	60	0	1	56	57	1	19	13	19	18	19	24	14	129	123	149	127	122	99	4.1	4	0.83	0.59
Patient 2	GUT9393	GUT9394	58	18.36	/	not walking	19	0	0	20	23	0	0	57	57	10	24	32	34	54	55	18	19	73	74	98	99	90	91	3.6	3.4	0.38	0.41
Patient 3	GUT9395	GUT9396	65	27.1	hypertension, diabetes	not walking	19	29	37	37	46	46	54	57	57	73	77	24	27	23	21	59	142	101	61	165	89	141	130	4.2	4.4	0.64	0.47
Patient 4	GUT9397	GUT9398	83	29.01	hypertension, diabetes, dyslipidemia	16	6	33	46	41	57	57	57	57	57	67	100	18	12	23	13	17	21	67	57	96	98	117	133	3.4	3.9	1.64	1.65
Patient 5	GUT9399	GUT9400	67	31.25	hypertension, dyslipidemia	18	12	31	34	32	36	51	57	55	57	73	100	46	17	48	15	44	16	323	194	142	148	172	196	4.3	4.5	0.64	0.64
Patient 6	GUT9401	GUT9402	83	25.34	/	not walking	26	0	25	40	41	0	57	57	57	10	58	19	8	20	14	20	18	151	143	142	170	112	87	3.8	4.1	0.64	0.82
Patient 7	GUT9403	GUT9404	78	24.07	hypertension	not walking	6	18	39	49	52	49	57	57	57	53	77	34	31	25	20	169	142	110	102	72	104	136	124	3.5	3.7	0.74	0.81
Patient 8	GUT9406	GUT9407	74	38.71	hypertension	not walking	13	28	50	52	57	52	57	57	57	61	85	29	17	26	20	19	14	126	125	137	129	86	89	3.7	3.8	0.41	0.57
Patient 9	GUT9408	GUT9409	54	24.22	hypertension, dyslipidemia, HIV+	18	6	23	33	44	45	57	57	57	57	77	100	49	23	22	19	25	23	109	122	102	137	95	91	3.8	4	0.83	0.85
Patient 10	GUT9410	GUT9411	67	28.73	hypertension, dyslipidemia	not walking	21	0	53	59	30	11	57	57	57	40	58	31	28	21	14	29	26	95	99	77	77	121	102	3.9	4.1	0.83	0.83
