# Supplementary material for: Gut Microbiota Ecological and Functional Modulation in Post-Stroke Recovery Patients: An Italian Study
Source: Microorganisms. 2023 Dec 25;12(1):37. doi: 10.3390/microorganisms12010037 (PMC10819831; doi:10.3390/microorganisms12010037)
Supplement: Supplementary file 1 [file microorganisms-12-00037-s001.zip › Supplementary Files/Supplementary Table/Table S2.xlsx]

## Sheet: L6
	Mean			p-value FDR (Kruskal-Wallis)	p-value FDR (Mann-Whitney pair-wise)
ASVs	CTRL	IS_T0	IS_T1	CTRL vs IS_T0 vs IS_T1	CTRL vs IS_T0	CTRL vs IS_T1	IS_T0 vs IS_T1
[Mogibacteriaceae]	0.00806864	0.00281771	0.00203461	0.028314	0.043329	0.0131258	0.791341
f_Lachnospiraceae g_Clostridium	0.000630369	0.00348638	0.00210255	0.000524604	0.000690214	0.00085289	1
Anaerostipes	0.00762177	0.000421942	0.000607881	0.03361	0.0299673	0.0220921	0.811972
Clostridiales	0.0990558	0.0293785	0.0232103	0.0148757	0.015003	0.0113357	1
SMB53	0.0106144	1.43031e-05	0	0.0114327	0.0256853	0.0130176	1
Coriobacteriaceae	0.0158862	0.0010334	0.00143031	0.000112829	0.00019033	0.00085289	0.791341
Methanobrevibacter	0.0274604	2.86046e-05	0.000314668	0.0305346	0.0257961	0.0245572	0.791341
Akkermansia	0.0049728	0.0510942	0.110466	0.0110747	0.00732521	0.0130176	0.791341
Phascolarctobacterium	0.000431387	0.00381535	0.00318959	0.00240857	0.000690214	0.00943657	0.811972
Streptococcus	0.00139529	0.0131374	0.0175356	0.00664154	0.00258495	0.0157376	0.811972
Alistipes	0.0050805	0.0441322	0.0393263	0.000608996	0.000803243	0.00186867	1
Christensenellaceae	0.00246781	0.0222163	0.00951155	0.00240857	0.000803243	0.0136291	0.708984
[Barnesiellaceae]	0.00278001	0.010806	0.00618251	0.00442987	0.00227435	0.0113357	0.268293
Bifidobacterium	0.00810483	0.0114603	0.0158192	0.0148757	0.00784507	0.0149976	0.859375
Butyricimonas	0.00220214	0.00469499	0.0018451	0.0155916	0.00525187	0.0478625	0.268293
Oscillospira	0.0256583	0.0562934	0.0353536	0.0155916	0.00784507	0.033377	0.461914
Rikenellaceae	0.00338866	0.00384753	0.00539942	0.0305346	0.0194431	0.0181556	1
Desulfovibrio	1.79986e-05	0.00457699	0.00488808	0.000527221	0.00019033	0.00211662	0.791341
Enterobacteriaceae	0.00125423	0.0445434	0.0542981	0.00329391	0.00593696	0.0024511	0.995864
Parabacteroides	0.0072363	0.0115891	0.00419438	0.00664154	0.00237951	0.0245572	0.704688
Sutterella	0.000243291	0.0130158	0.00684045	0.000116904	0.000132025	0.00186867	0.461914
Bacteroides	0.0490776	0.130462	0.165741	0.00356403	0.00525187	0.00371617	0.791341
