# Supplementary material for: Gut Microbiota Ecological and Functional Modulation in Post-Stroke Recovery Patients: An Italian Study
Source: Microorganisms. 2023 Dec 25;12(1):37. doi: 10.3390/microorganisms12010037 (PMC10819831; doi:10.3390/microorganisms12010037)
Supplement: Supplementary file 1 [file microorganisms-12-00037-s001.zip › Supplementary Files/Supplementary Table/Table S3.xlsx]

## Sheet: Foglio1
			GC-MS Metabolomics Analysis										Marker of intestinal permeability
Ischemic Stroke patients	Sample_ID		Acetic acid		Propanoic acid		Butanoic acid		Indole		3-Methyl-Indole (skatole)		Zonulin
			(mg/kg)		(mg/kg)		(mg/kg)		(mg/kg)		(mg/kg)		(ng/ml)
	T0	T1	T0	T1	T0	T1	T0	T1	T0	T1	T0	T1	T0	T1
Patient 1	GUT9391	GUT9392	32.58 ± 8.45	32.57 ± 8.44	15.48± 0.67	18.18 ± 3.15	33.44 ± 6.51	26.18 ± 3.75	u.d*	u.d	411.111	u.d	69.2± 0.02	41.97± 0.04
Patient 2	GUT9393	GUT9394	28.63 ± 7.60	16.28 ± 2.68	9.36 ± 0.25	8.29 ± 0.58	13.26 ± 1.32	6.76± 2.33	u.d	u.d	u.d	u.d	27.77± 0.05	130.67± 0.11
Patient 3	GUT9395	GUT9396	18.92 ± 2.53	32.57 ± 8.44	14.87 ± 1.83	18.18 ± 3.15	39.03 ± 6.33	26.18 ± 3.75	u.d	u.d	37.238	35.2753	56.65± 0.05	64.67± 0.07		only 1 measure
Patient 4	GUT9397	GUT9398	10.66 ± 1.20	19.90 ± 9.47	10.66 ± 1.65	12.52 ± 4.85	16.99 ± 1.45	21.58 ± 10.26	u.d	u.d	19.6284	37.8203	51.07± 0.03	130.52± 0
Patient 5	GUT9399	GUT9400	20.21 ± 9.04	25.97 ± 4.38	14.18 ± 2.51	13.0 ± 0.62	20.20 ± 12.21	8.31 ± 6.44	u.d	u.d	u.d	u.d	97.85± 0.12	75.72± 0.08		*under the detection limit
Patient 6	GUT9401	GUT9402	29.64 ± 12.60	100.47 ± 88.08	12.72 ± 3.22	43.08 ± 56.66	23.54 ± 20.51	39.53 ± 37.14	u.d	u.d	56.078	u.d	47.25± 0.01	80.45± 0.20
Patient 7	GUT9403	GUT9404	17.61 ± 6.71	18.37 ± 11.64	13.88 ± 2.71	12.35 ± 5.10	12.28 ± 0.64	22.53 ± 8.91	u.d	u.d	u.d	u.d	38.02± 0.09	102.12± 0.08
Patient 8	GUT9406	GUT9407	27.85 ± 15.64	17.28 ± 14.21	12.91 ± 4.66	12.04 ± 14.95	42.45 ± 8.64	26.59 ± 4.33	u.d	u.d	131.518	79.5478	48.65± 0.25	62.37± 0.04
Patient 9	GUT9408	GUT9409	9.96021	50.24 ± 16.55	6.02692	19.34 ± 1.51	7.24573	30.11 ± 9.31	u.d	u.d	u.d	u.d	74.65± 0.09	58.72± 0.03
Patient 10	GUT9410	GUT9411	33.51 ± 8.02	14.32 ± 0.13	8.72 ± 10.23	10.18 ± 0.78	30.70 ± 1.17	11.60 ± 5.42	u.d	u.d	u.d	42.402	60.65± 0.06	79.45± 0.01
			Mean ± SD	Mean ± SD	Mean ± SD	Mean ± SD	Mean ± SD	Mean ± SD			Mean ± SD	Mean ± SD	Mean ± SD	Mean ± SD
			22.95± 8.67	32.79± 26.16	11.88± 3.07	16.71 ± 9.95	23.91± 12.00	21.93± 10.31			65.56 ± 128.34	19.50 ± 27.88	53.86 ± 19.88	77.58 ± 29.82
		CTRLs	GC-MS Metabolomics Analysis
		Sample_ID	Acetic acid	Propanoic acid	Butanoic acid	Indole	3-Methyl-Indole (skatole)
			(mg/kg)	(mg/kg)	(mg/kg)	(mg/kg)	(mg/kg)
		CTRL 1	6.79684	3.30242	10.4071	422.859	423.61
		CTRL 2	11.7411	9.56991	15.9685	236.177	80.9114
		CTRL 3	17.1006	15.4043	16.4558	86.8378	107.099
		CTRL 4	8.42844	1.02199	1.59662	430.596	338.04
		CTRL 5	7.60135	6.49201	2.32978	197.655	236.678
		CTRL 6	4.80445	8.5668	6.08388	349.277	219.823
			Mean	Mean	Mean	Mean	Mean
			9.41	7.39	8.81	292.73	228.25
