# Supplementary material for: Gut Microbiota Ecological and Functional Modulation in Post-Stroke Recovery Patients: An Italian Study
Source: Microorganisms. 2023 Dec 25;12(1):37. doi: 10.3390/microorganisms12010037 (PMC10819831; doi:10.3390/microorganisms12010037)
Supplement: Supplementary file 1 [file microorganisms-12-00037-s001.zip › Supplementary Files/Supplementary Table/Table S4.xlsx]

## Sheet: Correlation T0
	ALT	AST	GGT	TRIGLYCERIDES	CHOLESTEROL	GLUCOSE	ALBUMIN	BILIRUBIN
Faecalibacterium	-0.117047	0.137508	-0.403606	-0.677799	-0.317574	-0.475668	-0.338653	0.203271
Collinsella	0.517727	-0.211159	-0.241137	-0.153907	-0.0801436	-0.497458	-0.0492587	-0.0472193
[Mogibacteriaceae]	0.0633592	-0.402832	-0.430892	0.0242126	0.334972	-0.328864	0.0634443	0.029317
RF32	0.13781	-0.143516	0.934585	-0.129905	-0.525562	0.193136	-0.422001	0.0768029
f_Lachnospiraceae g_Clostridium	0.336129	0.0545408	-0.0123791	0.563206	0.206858	0.173707	0.196943	-0.197186
Blautia	0.0367478	-0.38735	-0.39238	-0.000348007	0.0333626	-0.288639	0.224491	-0.2399
Anaerostipes	-0.245478	-0.543299	-0.325159	-0.0225479	0.481797	-0.396378	0.141448	-0.189625
[Ruminococcus]	-0.335185	-0.311366	-0.24165	0.0468699	0.339978	-0.0625158	0.348613	0.0354053
Dorea	-0.152388	-0.345365	-0.467753	0.0426523	0.54467	-0.321664	0.460912	-0.308831
Gemmiger	-0.185008	-0.506379	-0.3018	-0.392208	0.401533	-0.403699	0.284695	-0.153963
Clostridiales	-0.19302	-0.259744	-0.253924	-0.223818	0.0994653	-0.419407	-0.245461	0.00465178
Lachnospira	-0.528646	-0.368877	-0.155053	0.0911476	0.561611	0.0598393	0.256943	-0.148905
Coprococcus	-0.217017	-0.413247	0.777505	-0.128041	-0.133719	0.205951	-0.133146	-0.184052
f_Ruminococcaceae g_Ruminococcus	-0.370721	-0.178655	-0.314136	0.0917285	0.440863	-0.060971	0.391162	-0.0523453
SMB53	-0.165542	-0.141467	0.125575	-0.132095	0.505114	0.292935	0.435777	-0.118618
Coriobacteriaceae	-0.538276	-0.428589	-0.289828	-0.119971	0.329191	-0.10764	0.239475	0.185884
Methanobrevibacter	-0.61452	-0.333001	-0.323781	-0.216777	0.167774	-0.208461	-0.209332	0.523035
Roseburia	0.0484397	0.361994	0.0821137	0.605008	0.22509	0.490785	0.503939	-0.189325
Lachnospiraceae	-0.0783648	-0.418655	-0.13452	-0.378693	-0.292784	-0.332197	0.0576777	-0.174079
Akkermansia	0.348054	0.60577	-0.12083	0.710005	0.0638113	0.583828	0.234092	0.229993
f_Clostridiaceae g_Clostridium	-0.504777	-0.413125	-0.351404	0.00797114	0.424183	-0.349694	0.0286404	-0.271686
Phascolarctobacterium	-0.118636	-0.100062	-0.0508542	-0.461218	-0.106213	0.00444924	0.244923	-0.0622029
Succinivibrio	0.0752463	0.735626	-0.18458	-0.267083	-0.214942	-0.392371	-0.270888	-0.37998
Catenibacterium	-0.0838584	0.215114	-0.221716	-0.183105	0.302913	-0.49713	-0.0867084	-0.544091
Erysipelotrichaceae	0.545469	-0.132385	-0.235691	-0.162094	-0.220457	-0.446307	-0.0941508	0.0284214
Megasphaera	0.169756	0.425877	-0.291338	-0.164151	0.0649876	-0.646305	-0.245765	-0.562615
Streptococcus	0.229406	0.362993	-0.0772742	0.938895	0.497504	0.701861	0.679976	-0.225551
Alistipes	0.427442	0.18224	0.873453	0.384335	-0.362624	0.55383	-0.1107	-0.00267009
Dialister	0.132042	0.425823	-0.259579	0.0537541	0.132922	-0.455323	-0.14589	-0.546278
[Prevotella]	0.0283958	-0.218229	-0.176433	-0.161241	-0.292212	-0.184263	0.0190526	-0.108106
Christensenellaceae	-0.87293	-0.529867	-0.379284	-0.207314	0.407501	-0.0828665	0.157497	0.216843
[Eubacterium]	-0.283754	-0.316174	-0.382473	-0.432759	0.246045	-0.365512	-0.155912	0.427936
[Barnesiellaceae]	0.0400905	-0.109923	0.661018	0.269432	-0.18389	0.324271	-0.180723	-0.0736129
Bifidobacterium	0.15968	-0.139553	-0.096349	0.023799	0.614103	-0.0111913	0.444974	-0.333142
Butyricimonas	0.125798	-0.157446	0.941766	-0.227599	-0.580267	0.194311	-0.451557	0.112438
Oscillospira	-0.128642	-0.553339	-0.110517	-0.176895	0.512687	-0.102399	0.335053	-0.171812
Prevotella	0.0285666	0.717482	-0.231358	-0.31843	-0.237152	-0.438345	-0.344277	-0.306157
Ruminococcaceae	-0.542882	-0.292625	-0.295758	-0.258304	0.515172	0.0344878	0.284	-0.000326998
Rikenellaceae	0.00458406	-0.425824	-0.46237	-0.257131	0.417042	-0.311709	0.258306	0.102587
Desulfovibrio	-0.628677	-0.0956044	-0.404458	-0.525744	0.17533	-0.23386	0.0314821	0.215926
Enterobacteriaceae	-0.131566	0.118334	-0.230789	0.366395	0.068945	0.362551	-0.100447	0.612794
Bacteroidales	-0.166855	-0.16343	0.0628321	-0.138392	0.552825	0.142803	0.381429	-0.229841
Parabacteroides	0.303644	0.50483	-0.319903	-0.352435	-0.249712	-0.607551	-0.293813	-0.262868
Sutterella	0.467974	0.328598	0.844778	0.403951	-0.353296	0.509543	-0.081776	-0.144181
Bacteroides	0.577395	-0.346998	0.367088	-0.157435	-0.55501	-0.182477	-0.280317	0.0430041
Enterococcus	-0.165542	-0.141467	0.125575	-0.132095	0.505114	0.292935	0.435777	-0.118618

## Sheet: p-value T0
	ALT	AST	GGT	TRIGLYCERIDES	CHOLESTEROL	GLUCOSE	ALBUMIN	BILIRUBIN
Faecalibacterium	0.747438	0.704824	0.247421	0.031255	0.371231	0.164666	0.33847	0.573267
Collinsella	0.125331	0.55814	0.502129	0.671192	0.825808	0.143471	0.892508	0.896938
[Mogibacteriaceae]	0.861957	0.248415	0.213796	0.947066	0.34408	0.353495	0.861773	0.935924
RF32	0.704201	0.692446	7.39904e-05	0.72058	0.118722	0.592924	0.224447	0.832981
f_Lachnospiraceae g_Clostridium	0.342312	0.881046	0.972925	0.0900237	0.56637	0.631275	0.585511	0.58504
Blautia	0.919723	0.268769	0.262058	0.999239	0.9271	0.418628	0.532935	0.504391
Anaerostipes	0.494222	0.104575	0.359267	0.950702	0.158526	0.256792	0.6967	0.599791
[Ruminococcus]	0.343755	0.381167	0.501192	0.897697	0.336461	0.86378	0.323525	0.922648
Dorea	0.674286	0.32836	0.172803	0.906868	0.103529	0.364755	0.180026	0.385262
Gemmiger	0.608865	0.135302	0.39673	0.262287	0.250089	0.247301	0.425299	0.671076
Clostridiales	0.593152	0.468618	0.478991	0.534196	0.78456	0.22761	0.494253	0.989824
Lachnospira	0.116181	0.294205	0.668859	0.802263	0.0911381	0.869569	0.473597	0.681398
Coprococcus	0.547009	0.235223	0.00811589	0.724457	0.712664	0.568109	0.713851	0.61075
f_Ruminococcaceae g_Ruminococcus	0.291611	0.62143	0.376718	0.801024	0.202204	0.867121	0.263676	0.885808
SMB53	0.647639	0.696661	0.729596	0.716032	0.136442	0.411419	0.20807	0.744143
Coriobacteriaceae	0.108467	0.216526	0.416627	0.741308	0.352988	0.767247	0.505171	0.607141
Methanobrevibacter	0.0586981	0.347104	0.361427	0.547463	0.643153	0.563297	0.561631	0.120829
Roseburia	0.894286	0.303999	0.821583	0.0638567	0.531814	0.149774	0.137507	0.600379
Lachnospiraceae	0.829626	0.228531	0.711004	0.280534	0.411671	0.348342	0.874249	0.630533
Akkermansia	0.324354	0.0634325	0.739509	0.0214211	0.86098	0.0763882	0.515075	0.522669
f_Clostridiaceae g_Clostridium	0.136747	0.235375	0.3194	0.982564	0.221806	0.321924	0.937401	0.447647
Phascolarctobacterium	0.744105	0.783292	0.889044	0.179699	0.770263	0.990267	0.49523	0.864456
Succinivibrio	0.836328	0.0153106	0.609709	0.455679	0.550942	0.262071	0.449034	0.278767
Catenibacterium	0.817844	0.550616	0.538144	0.612619	0.394903	0.143777	0.811745	0.103969
Erysipelotrichaceae	0.102921	0.71543	0.512124	0.654589	0.540512	0.196033	0.795861	0.937878
Megasphaera	0.639176	0.219767	0.414091	0.650439	0.858438	0.0434748	0.4937	0.0904356
Streptococcus	0.52376	0.302568	0.831969	5.66343e-05	0.143428	0.0236706	0.0305088	0.530951
Alistipes	0.217894	0.614328	0.000960423	0.272835	0.303096	0.0967044	0.760789	0.994159
Dialister	0.716142	0.219832	0.46891	0.882752	0.714317	0.186056	0.687572	0.102309
[Prevotella]	0.937934	0.544717	0.625845	0.656312	0.412627	0.610334	0.958338	0.766262
Christensenellaceae	0.000975764	0.115184	0.279722	0.565495	0.242451	0.819969	0.663895	0.547337
[Eubacterium]	0.426898	0.373461	0.275363	0.211597	0.493194	0.298973	0.667113	0.217304
[Barnesiellaceae]	0.912443	0.762428	0.0374274	0.451572	0.61107	0.360658	0.617328	0.839842
Bifidobacterium	0.65947	0.700603	0.791182	0.947969	0.0589184	0.975522	0.197533	0.346888
Butyricimonas	0.72913	0.663999	4.68806e-05	0.527127	0.0786399	0.590633	0.190186	0.757127
Oscillospira	0.723207	0.0970626	0.761176	0.624926	0.129701	0.778336	0.343956	0.635061
Prevotella	0.937562	0.0194901	0.520136	0.369872	0.509435	0.205096	0.329989	0.389603
Ruminococcaceae	0.104895	0.411937	0.406714	0.471174	0.127535	0.924648	0.426479	0.999285
Rikenellaceae	0.989973	0.219831	0.178472	0.473263	0.230516	0.380615	0.471171	0.777938
Desulfovibrio	0.0515423	0.792767	0.246329	0.11857	0.628041	0.515504	0.931201	0.549076
Enterobacteriaceae	0.71713	0.744738	0.521191	0.297718	0.849898	0.303201	0.782475	0.0596132
Bacteroidales	0.644999	0.651894	0.863096	0.703	0.0974389	0.693912	0.276786	0.522951
Parabacteroides	0.393707	0.136699	0.367537	0.317883	0.486561	0.0624497	0.409952	0.46309
Sutterella	0.172573	0.353908	0.0020966	0.246979	0.316619	0.132474	0.822306	0.691079
Bacteroides	0.080487	0.325925	0.296735	0.66402	0.0958468	0.61386	0.432761	0.906102
Enterococcus	0.647639	0.696661	0.729596	0.716032	0.136442	0.411419	0.20807	0.744143

## Sheet: Correlation T1
	ALT	AST	GGT	TRIGLYCERIDES	CHOLESTEROL	GLUCOSE	ALBUMIN	BILIRUBIN
Faecalibacterium	0.113685	-0.189193	0.138463	0.0217542	0.106356	-0.285342	-0.0761825	0.181655
Collinsella	-0.536818	-0.251232	-0.0354052	0.264726	0.572707	-0.372063	0.245031	-0.144786
[Mogibacteriaceae]	-0.380864	-0.387098	0.284283	0.0271069	0.0723122	0.0715294	0.588042	-0.1308
RF32	0.400034	-0.0726091	0.545956	0.0382505	-0.068437	-0.0305648	-0.286431	0.104347
f_Lachnospiraceae g_Clostridium	0.234798	0.282215	0.016921	0.140166	-0.00590033	-0.132065	-0.255576	-0.341655
Blautia	-0.533237	-0.302604	-0.0776562	0.216395	0.55265	-0.277212	0.27771	0.0172919
Anaerostipes	-0.547189	-0.302147	-0.206161	-0.174249	-0.0400304	0.0404813	-0.150269	0.904387
[Ruminococcus]	-0.215589	-0.208036	-0.0854929	0.246803	0.184807	0.109147	0.370248	-0.223211
Dorea	-0.0285879	-0.212494	0.555017	-0.263971	-0.119603	-0.211593	0.34718	-0.265294
Gemmiger	-0.0285894	-0.192374	0.209557	-0.0406226	-0.0501762	-0.26788	-0.202014	-0.0813195
Clostridiales	-0.297162	-0.423363	-0.321343	-0.507748	-0.30669	-0.198507	-0.0148165	0.493224
Lachnospira	0.101955	-0.325897	0.120884	-0.484833	-0.323927	-0.0969294	0.438869	-0.132973
Coprococcus	0.31329	-0.244985	0.611031	-0.213149	-0.243651	0.094731	-0.111614	0.212575
f_Ruminococcaceae g_Ruminococcus	-0.777556	-0.349277	-0.362141	0.60496	0.776067	0.28411	0.497054	0.145326
Coriobacteriaceae	-0.552927	-0.356988	-0.0919626	0.0534084	0.297359	-0.273475	0.158536	0.0152765
Methanobrevibacter	-0.227503	-0.0485591	-0.213515	0.136422	0.115067	-0.247252	-0.217576	-0.118882
Roseburia	0.00894001	0.32277	-0.28664	0.440395	0.214866	0.646206	0.0852484	0.00514734
Lachnospiraceae	0.0818384	-0.182196	0.16031	-0.249985	-0.0885762	-0.289217	-0.119342	-0.0839087
Akkermansia	0.315651	0.759027	-0.338503	0.189391	0.00411426	0.179197	-0.324689	-0.420614
f_Clostridiaceae g_Clostridium	-0.598673	-0.269988	-0.221514	0.30687	0.643423	-0.184773	0.229204	0.0696809
Phascolarctobacterium	0.0754693	-0.244458	-0.178158	-0.204987	-0.123864	-0.297905	0.107502	0.0329055
Succinivibrio	-0.108299	-0.0570823	-0.199133	0.147722	0.110907	-0.158476	0.0109363	-0.175112
Catenibacterium	0.223814	-0.00019027	0.664053	-0.267705	-0.346538	0.163098	0.447326	-0.297394
Erysipelotrichaceae	-0.30954	-0.319134	-0.230431	-0.153421	-0.0365601	0.00649347	0.00245631	0.778438
Megasphaera	0.19347	-0.0264601	0.637781	-0.17298	-0.292063	0.288479	0.531282	-0.321633
Streptococcus	0.122427	-0.291639	0.168521	-0.541689	-0.369008	-0.153041	0.423915	-0.162564
Alistipes	-0.0711994	-0.321899	0.218626	0.411472	0.0947484	0.742709	0.150698	0.22624
Dialister	-0.562239	-0.209887	-0.197894	0.394999	0.566985	-0.226152	0.121446	-0.198674
[Prevotella]	0.239409	-0.207592	-0.140516	-0.601376	-0.474711	-0.164636	0.0998985	0.0386449
Christensenellaceae	-0.104205	-0.387348	-0.118928	-0.701485	-0.512828	-0.0303433	0.0470679	0.647665
[Eubacterium]	-0.28162	-0.33886	-0.219051	-0.530586	-0.437701	0.142473	0.0151545	0.845492
[Barnesiellaceae]	0.265034	-0.144285	0.542564	0.265807	0.0283312	0.359652	-0.106378	0.0527087
Bifidobacterium	0.267888	-0.144722	0.191057	0.179213	0.127716	-0.103433	-0.0490363	0.0283941
Butyricimonas	0.276984	-0.178901	0.636183	-0.17584	-0.296769	0.114078	-0.275647	0.411598
Oscillospira	-0.0605521	-0.384383	0.486049	-0.309105	-0.407183	0.219497	0.458954	0.0803609
Prevotella	-0.744899	-0.383284	-0.318939	-0.104975	0.214077	-0.161133	-0.015186	0.691619
Ruminococcaceae	-0.140319	-0.385601	0.364162	-0.433659	-0.43326	0.33589	0.580889	0.195626
Rikenellaceae	-0.298052	-0.19721	-0.139407	-0.00473106	-0.0242363	-0.127201	-0.00445271	0.00269463
Desulfovibrio	-0.110391	-0.0846436	-0.174567	0.101063	0.0607663	-0.198041	0.0337959	-0.22045
Enterobacteriaceae	-0.545919	-0.333348	-0.26678	0.00416842	-0.0155664	0.45085	0.11491	0.810193
Bacteroidales	-0.0847374	-0.263351	-0.281264	-0.342467	-0.121743	-0.366627	0.0278097	-0.035097
Parabacteroides	0.0726431	-0.140352	0.46239	-0.214178	-0.234996	0.021702	0.492701	-0.230508
Sutterella	0.0675012	-0.235793	0.181909	0.612245	0.31528	0.668582	0.289942	-0.0745339
Bacteroides	0.357637	0.563077	-0.279661	-0.0232179	0.00446443	-0.536527	-0.524067	-0.336402
Enterococcus	0.16717	-0.0235906	0.628361	-0.237518	-0.299025	0.126774	0.460423	-0.306603

## Sheet: p-value T1
	ALT	AST	GGT	TRIGLYCERIDES	CHOLESTEROL	GLUCOSE	ALBUMIN	BILIRUBIN
Faecalibacterium	0.754503	0.600639	0.702854	0.952435	0.769959	0.424201	0.834315	0.615485
Collinsella	0.109614	0.483823	0.922648	0.459816	0.0835622	0.28973	0.495034	0.689836
[Mogibacteriaceae]	0.277558	0.269107	0.425998	0.940747	0.842642	0.844328	0.0737775	0.718721
RF32	0.252027	0.842002	0.102552	0.916449	0.850993	0.933202	0.422356	0.77421
f_Lachnospiraceae g_Clostridium	0.51377	0.429518	0.962996	0.69934	0.987093	0.716095	0.476036	0.333929
Blautia	0.112462	0.395409	0.831148	0.548186	0.0975669	0.43809	0.437232	0.962185
Anaerostipes	0.101622	0.39616	0.567706	0.630194	0.912574	0.911592	0.678609	0.000325324
[Ruminococcus]	0.549714	0.56411	0.814345	0.491819	0.609262	0.764065	0.292275	0.535335
Dorea	0.937515	0.555596	0.0958421	0.461146	0.742079	0.557313	0.325654	0.458817
Gemmiger	0.937512	0.594412	0.5612	0.911285	0.890515	0.454284	0.575691	0.823285
Clostridiales	0.404383	0.222796	0.365262	0.134073	0.388737	0.582476	0.967596	0.147451
Lachnospira	0.779277	0.358113	0.739397	0.155536	0.361197	0.789948	0.204492	0.71421
Coprococcus	0.378074	0.495117	0.0605568	0.554349	0.497544	0.794626	0.758864	0.555441
f_Ruminococcaceae g_Ruminococcus	0.00810898	0.322541	0.303789	0.0638833	0.00831214	0.426293	0.143848	0.688729
Coriobacteriaceae	0.097364	0.311229	0.800525	0.883502	0.404056	0.444541	0.661787	0.96659
Methanobrevibacter	0.527305	0.894027	0.553652	0.707069	0.751597	0.491006	0.54595	0.743589
Roseburia	0.980445	0.363015	0.422004	0.202739	0.551086	0.0435175	0.814868	0.988741
Lachnospiraceae	0.822173	0.614416	0.658195	0.486069	0.807753	0.417654	0.742625	0.817737
Akkermansia	0.374294	0.0108998	0.338698	0.60025	0.991	0.620354	0.360003	0.226135
f_Clostridiaceae g_Clostridium	0.0674518	0.450602	0.538523	0.388444	0.0447314	0.609328	0.524137	0.848311
Phascolarctobacterium	0.835848	0.496075	0.622416	0.569962	0.733167	0.403153	0.767538	0.928097
Succinivibrio	0.765854	0.875539	0.581262	0.683817	0.760352	0.66191	0.97608	0.628473
Catenibacterium	0.534204	0.999584	0.0362548	0.45459	0.32661	0.652563	0.19489	0.403999
Erysipelotrichaceae	0.384114	0.368755	0.521856	0.67218	0.920132	0.985796	0.994627	0.00799041
Megasphaera	0.592272	0.942159	0.0472614	0.632726	0.412877	0.418897	0.114037	0.364804
Streptococcus	0.736169	0.413588	0.641652	0.105813	0.294021	0.672955	0.222129	0.653641
Alistipes	0.845038	0.364385	0.543966	0.237443	0.794589	0.0138643	0.677733	0.529663
Dialister	0.0906985	0.560568	0.583666	0.258602	0.0874167	0.529826	0.73822	0.582153
[Prevotella]	0.505291	0.564962	0.698618	0.0659022	0.165637	0.649463	0.78364	0.91559
Christensenellaceae	0.774511	0.268772	0.743493	0.0237781	0.129578	0.933685	0.897267	0.0428902
[Eubacterium]	0.430534	0.338156	0.543163	0.1146	0.20584	0.69459	0.966857	0.00206016
[Barnesiellaceae]	0.459275	0.690865	0.105139	0.457917	0.938075	0.307371	0.769915	0.88502
Bifidobacterium	0.454269	0.689968	0.596987	0.620321	0.725134	0.776145	0.892991	0.937938
Butyricimonas	0.438481	0.620941	0.047995	0.627024	0.405034	0.753677	0.440786	0.237285
Oscillospira	0.868027	0.27277	0.154348	0.384819	0.242855	0.542323	0.182126	0.825341
Prevotella	0.013437	0.274261	0.369064	0.772881	0.552583	0.656532	0.966788	0.0267231
Ruminococcaceae	0.699025	0.271124	0.300896	0.210542	0.211009	0.342677	0.0782438	0.588072
Rikenellaceae	0.402909	0.584993	0.700904	0.989651	0.947014	0.726206	0.99026	0.994106
Desulfovibrio	0.761442	0.816163	0.629561	0.781169	0.867563	0.58338	0.926156	0.540525
Enterobacteriaceae	0.102581	0.346571	0.45621	0.990882	0.965957	0.190967	0.751927	0.00448458
Bacteroidales	0.815962	0.462238	0.431141	0.332706	0.7376	0.297389	0.939213	0.92332
Parabacteroides	0.841929	0.698956	0.178451	0.552392	0.513406	0.952549	0.147948	0.521713
Sutterella	0.853012	0.511937	0.614982	0.0599058	0.374888	0.0345516	0.416435	0.83786
Bacteroides	0.310288	0.090113	0.433884	0.949238	0.990234	0.109843	0.119966	0.341896
Enterococcus	0.644365	0.948424	0.0516951	0.508763	0.4013	0.727097	0.180549	0.388878
