# Supplementary material for: Gut Microbiota Ecological and Functional Modulation in Post-Stroke Recovery Patients: An Italian Study
Source: Microorganisms. 2023 Dec 25;12(1):37. doi: 10.3390/microorganisms12010037 (PMC10819831; doi:10.3390/microorganisms12010037)
Supplement: Supplementary file 1 [file microorganisms-12-00037-s001.zip › Supplementary Files/Supplementary Table/Table S5.xlsx]

## Sheet: Correlation at T1
Blood Biochemical Parameters (BBP)	Acetic acid	Propanoic acid	Butanoic acid	Zonulin	Total SCFA
ALT (U/L)	-0.1554	-0.266416	-0.298309	0.21193	-0.249939
AST (mU/ mL)	-0.202621	-0.412365	-0.418833	0.445583	-0.349462
GGT (U/L)	0.0121588	0.206165	0.270934	0.0306772	0.152086
Tryglicerides (mg/dl)	0.354141	0.276909	0.0627662	-0.362893	0.262705
Cholesterol (mg/dl)	0.488028	0.366026	0.188957	-0.448818	0.400459
Glucose (mg/dl)	-0.0449423	-0.0118952	-0.37008	0.0971463	-0.174831
Albumin (g/ml)	0.376006	0.496963	0.0628525	-0.541222	0.313496
Bilirubin (mg/dl)	-0.0705996	-0.0542167	0.146662	0.440727	0.0118173

## Sheet: p-value at T1
Blood Biochemical Parameters (BBP)	Acetic acid	Propanoic acid	Butanoic acid	Zonulin	Total SCFA
ALT	0.689723	0.488347	0.435571	0.584094	0.516595
AST	0.601086	0.270055	0.261854	0.229359	0.35661
GGT	0.975233	0.594597	0.480715	0.937554	0.696082
TRIGLICERIDI	0.349759	0.470699	0.872553	0.33712	0.494653
COLESTEROLO	0.182589	0.332651	0.62633	0.225585	0.2855
GLUCOSIO	0.908598	0.97577	0.326911	0.803645	0.652784
ALBUMINA	0.31861	0.1735	0.872379	0.132368	0.41137
BILIRUBINA	0.856772	0.889821	0.706527	0.235085	0.975929
